# Supplementary material for: Coffee Consumption and Prostate Cancer Risk: Results from National Health and Nutrition Examination Survey 1999–2010 and Mendelian Randomization Analyses
Source: Nutrients. 2021 Jul 5;13(7):2317. doi: 10.3390/nu13072317 (PMC8308488; doi:10.3390/nu13072317)
Supplement: Supplementary file 1 [file nutrients-13-02317-s001.zip]

Archive with 1 entries (1 files):
- nutrients-1227473-supplementary.pdf
